# Supplementary material for: Plastome of mycoheterotrophic Burmannia itoana Mak. (Burmanniaceae) exhibits extensive degradation and distinct rearrangements
Source: PeerJ. 2019 Oct 8;7:e7787. doi: 10.7717/peerj.7787 (PMC6788436; doi:10.7717/peerj.7787)
Supplement: Supplemental Information 1 [file peerj-07-7787-s001.txt]

Burmannia_itoana_-_psaB	GO:0009507	C
Burmannia_itoana_-_psaB	GO:0009534	C
Burmannia_itoana_-_psaB	GO:0009535	C
Burmannia_itoana_-_psaB	GO:0009579	C
Burmannia_itoana_-_psaB	GO:0009941	C
Burmannia_itoana_-_psaB	GO:0010287	C
Burmannia_itoana_-_psaB	GO:0016020	C
Burmannia_itoana_-_rpl14_gene	GO:0009507	C
Burmannia_itoana_-_rpl14_gene	GO:0009534	C
Burmannia_itoana_-_rpl14_gene	GO:0009570	C
Burmannia_itoana_-_rpl14_gene	GO:0009735	P
Burmannia_itoana_-_rpl23_gene	GO:0009507	C
Burmannia_itoana_-_rpl23_gene	GO:0009570	C
Burmannia_itoana_-_rpl23_gene	GO:0009941	C
Burmannia_itoana_-_rps2_gene	GO:0009507	C
Burmannia_itoana_-_rps2_gene	GO:0009570	C
Burmannia_itoana_-_rps2_gene	GO:0016020	C
Burmannia_itoana_-_rps3_gene	GO:0009295	C
Burmannia_itoana_-_rps3_gene	GO:0009507	C
Burmannia_itoana_-_rps3_gene	GO:0009570	C
Burmannia_itoana_-_rps3_gene	GO:0009941	C
Burmannia_itoana_-_rps3_gene	GO:0016020	C
Burmannia_itoana_-_rps4_gene	GO:0009507	C
Burmannia_itoana_-_rps4_gene	GO:0009570	C
Burmannia_itoana_-_rps4_gene	GO:0016020	C
Burmannia_itoana_-_rps7	GO:0009507	C
Burmannia_itoana_-_rps7	GO:0009579	C
Burmannia_itoana_-_rps7	GO:0016020	C
Burmannia_itoana_-_rps8_gene	GO:0009507	C
Burmannia_itoana_-_rps8_gene	GO:0009570	C
Burmannia_itoana_-_rps8_gene	GO:0009941	C
Burmannia_itoana_-_rps8_gene	GO:0016020	C
Burmannia_itoana_-_rps11_gene	GO:0009507	C
Burmannia_itoana_-_rps11_gene	GO:0009570	C
Burmannia_itoana_-_rps12-3end	GO:0009534	C
Burmannia_itoana_-_rps12-3end	GO:0009570	C
